# Supplementary material for: Biomechanics of raptorial dorsiflexion and tensile material properties of the m. tibialis cranialis tendon in the hindlimbs of hawks and owls
Source: J Exp Biol. 2025 Dec 10;228(23):jeb251052. doi: 10.1242/jeb.251052 (PMC12746076; doi:10.1242/jeb.251052)
Supplement: Table S1. All individuals and measurements included in tarsometatarsus comparative analyses [file jexbio-228-251052-TableS1.xlsx]

## Sheet: Measurements
Order	Family	Genus	species	Catalog	sex	tmt_length	tmt_width	Tmt_AR	tubercle_distance	Propotional_tubercle	tubercle_to_troch	log_tmtL	log_tubedist	tubercle_perc
Accipitriformes	Accipitridae	Buteo	jamacensis	FMNH 390947	F	86.5	8.1	0.0936416	18	0.208092	63.6	1.93702	1.25527	0.208092
Accipitriformes	Accipitridae	Buteo	jamacensis	FMNH 360632	F	79.8	7.3	0.0914787	19.3	0.241855	63.6	1.902	1.28556	0.241855
Accipitriformes	Accipitridae	Buteo	jamacensis	FMNH 360635	F	83.7	8.4	0.100358	20.1	0.240143	63.8	1.92273	1.3032	0.240143
Accipitriformes	Accipitridae	Buteo	jamacensis	FMNH 360633	M	77.2	7.2	0.0932642	17.6	0.227979	59.8	1.88762	1.24551	0.227979
Accipitriformes	Accipitridae	Buteo	jamacensis	FMNH 351362	U	82.4	7.1	0.086165	16.8	0.203883	65.2	1.91593	1.22531	0.203883
Accipitriformes	Accipitridae	Buteo	jamacensis	FMNH 338776	F	84.3	7.4	0.0877817	19.1	0.226572	64.4	1.92583	1.28103	0.226572
Accipitriformes	Accipitridae	Buteo	jamacensis	FMNH 289561	U	77.1	6.2	0.080415	16.3	0.211414	60.1	1.88705	1.21219	0.211414
Accipitriformes	Accipitridae	Buteo	jamacensis	FMNH 342440	F	84.4	8.1	0.0959716	19.4	0.229858	67.8	1.92634	1.2878	0.229858
Accipitriformes	Accipitridae	Buteo	jamacensis	FMNH 342438	M	84.5	8	0.0946746	17.9	0.211834	67.4	1.92686	1.25285	0.211834
Accipitriformes	Accipitridae	Buteo	jamacensis	FMNH 360636	M	83.4	6.3	0.0755396	16.8	0.201439	66.7	1.92117	1.22531	0.201439
Accipitriformes	Accipitridae	Accipiter	striatus	FMNH 385587	M	47.7	2.4	0.0503145	6.8	0.142558	40.9	1.67852	0.832509	0.142558
Accipitriformes	Accipitridae	Accipiter	striatus	FMNH 385588	F	48.8	2	0.0409836	7.2	0.147541	41.6	1.68842	0.857332	0.147541
Accipitriformes	Accipitridae	Accipiter	striatus	FMNH 342382	M	49.4	2.3	0.0465587	7.2	0.145749	42.2	1.69373	0.857332	0.145749
Accipitriformes	Accipitridae	Accipiter	striatus	FMNH 331366	F	54.4	3.2	0.0588235	7.9	0.145221	46.5	1.7356	0.897627	0.145221
Accipitriformes	Accipitridae	Accipiter	striatus	FMNH 342380	M	54.5	3.2	0.0587156	7.9	0.144954	46.6	1.7364	0.897627	0.144954
Accipitriformes	Accipitridae	Accipiter	striatus	FMNH 314836	M	50.1	2.4	0.0479042	6.7	0.133733	43.4	1.69984	0.826075	0.133733
Accipitriformes	Accipitridae	Accipiter	striatus	FMNH 342387	M	49	2.4	0.0489796	6.5	0.132653	42.5	1.6902	0.812913	0.132653
Accipitriformes	Accipitridae	Accipiter	striatus	FMNH 351039	F	56.9	3.1	0.0544815	8.1	0.142355	48.8	1.75511	0.908485	0.142355
Accipitriformes	Accipitridae	Accipiter	striatus	FMNH 342391	M	49.2	2.1	0.0426829	7	0.142276	42.2	1.69197	0.845098	0.142276
Accipitriformes	Accipitridae	Accipiter	striatus	FMNH 342386	M	54.1	2.9	0.0536044	7.1	0.131238	47	1.7332	0.851258	0.131238
Accipitriformes	Accipitridae	Astur	cooperii	FMNH 43803	M	62.7	4.2	0.0669856	11.5	0.183413	51.2	1.79727	1.0607	0.183413
Accipitriformes	Accipitridae	Astur	cooperii	FMNH 364803	M	64.4	4	0.0621118	11.7	0.181677	52.7	1.80889	1.06819	0.181677
Accipitriformes	Accipitridae	Astur	cooperii	FMNH 432796	F	69.9	5	0.0715308	13.6	0.194564	56.3	1.84448	1.13354	0.194564
Accipitriformes	Accipitridae	Astur	cooperii	FMNH 396919	F	70.6	5.6	0.0793201	14.1	0.199717	56.5	1.8488	1.14922	0.199717
Accipitriformes	Accipitridae	Astur	cooperii	FMNH 432795	M	64.3	4.2	0.0653188	12.2	0.189736	52.1	1.80821	1.08636	0.189736
Accipitriformes	Accipitridae	Astur	cooperii	FMNH 432793	F	69.6	5.6	0.0804598	13.7	0.196839	55.9	1.84261	1.13672	0.196839
Accipitriformes	Accipitridae	Astur	cooperii	FMNH 331367	F	71.3	5.6	0.0785414	13.3	0.186536	58	1.85309	1.12385	0.186536
Accipitriformes	Accipitridae	Astur	cooperii	FMNH 389163	M	64.5	4.2	0.0651163	10.1	0.156589	54.4	1.80956	1.00432	0.156589
Accipitriformes	Accipitridae	Astur	cooperii	FMNH 432792	F	69.1	5.1	0.0738061	14.1	0.204052	55	1.83948	1.14922	0.204052
Accipitriformes	Accipitridae	Astur	cooperii	FMNH 317240	U	62.7	4.5	0.0717703	12.3	0.196172	50.4	1.79727	1.08991	0.196172
Order	Family	Genus	species	Catalog	sex	tmt_length	tmt_width	Tmt_AR	tubercle_distance	Propotional_tubercle	tubercle_to_troch	log_tmtL	log_tubedist	tubercle_perc
Strigiformes	Strigidae	Bubo	virginianus	FMNH 508622	F	66.1	10.2	0.154312	22.1	0.334342	44	1.8202	1.34439	0.334342
Strigiformes	Strigidae	Bubo	virginianus	FMNH 517429	F	60.1	9.3	0.154742	22.3	0.371048	37.8	1.77887	1.3483	0.371048
Strigiformes	Strigidae	Bubo	virginianus	FMNH 495267	F	61.5	10.2	0.165854	21.3	0.346341	40.2	1.78888	1.32838	0.346341
Strigiformes	Strigidae	Bubo	virginianus	FMNH 510775	F	62.3	9.4	0.150883	19.8	0.317817	42.5	1.79449	1.29667	0.317817
Strigiformes	Strigidae	Bubo	virginianus	FMNH 508625	M	60	8.3	0.138333	20.1	0.335	39.9	1.77815	1.3032	0.335
Strigiformes	Strigidae	Bubo	virginianus	FMNH 508624	F	63.4	10	0.157729	21.2	0.334385	42.2	1.80209	1.32634	0.334385
Strigiformes	Strigidae	Bubo	virginianus	FMNH 508620	F	64.3	9.6	0.1493	21.9	0.340591	42.4	1.80821	1.34044	0.340591
Strigiformes	Strigidae	Bubo	virginianus	FMNH 508634	F	64.4	9.9	0.153727	21	0.326087	43.4	1.80889	1.32222	0.326087
Strigiformes	Strigidae	Bubo	virginianus	FMNH 510779	M	59.7	9.2	0.154104	21.2	0.355109	38.5	1.77597	1.32634	0.355109
Strigiformes	Strigidae	Bubo	virginianus	FMNH 514833	F	64.3	9.6	0.1493	22.3	0.346812	42	1.80821	1.3483	0.346812
Strigiformes	Strigidae	Megascops	asio	FMNH 522497	M	31.3	3.5	0.111821	7.9	0.252396	66.7267	1.49554	0.897627	0.252396
Strigiformes	Strigidae	Megascops	asio	FMNH 503571	M	33	3.3	0.1	9.2	0.278788	67.1788	1.51851	0.963788	0.278788
Strigiformes	Strigidae	Megascops	asio	FMNH 520119	M	32.1	3.6	0.11215	9	0.280374	67.6309	1.50651	0.954243	0.280374
Strigiformes	Strigidae	Megascops	asio	FMNH 475277	M	33.8	3.4	0.100592	10.8	0.319527	68.083	1.52892	1.03342	0.319527
Strigiformes	Strigidae	Megascops	asio	FMNH 465168	M	34.2	3.3	0.0964912	9.9	0.289474	68.5352	1.53403	0.995635	0.289474
Strigiformes	Strigidae	Megascops	asio	FMNH 492551	F	34.8	4.2	0.12069	9.3	0.267241	68.9873	1.54158	0.968483	0.267241
Strigiformes	Strigidae	Megascops	asio	FMNH 490397	M	32.7	3.3	0.100917	8.6	0.262997	69.4394	1.51455	0.934498	0.262997
Strigiformes	Strigidae	Megascops	asio	FMNH 436598	F	29.7	3.2	0.107744	7.7	0.259259	69.8915	1.47276	0.886491	0.259259
Strigiformes	Strigidae	Megascops	asio	FMNH 432615	F	27.4	3.1	0.113139	7.9	0.288321	70.3436	1.43775	0.897627	0.288321
Strigiformes	Strigidae	Megascops	asio	FMNH 437497	F	32.2	4	0.124224	8.9	0.276398	70.7958	1.50786	0.94939	0.276398
Strigiformes	Strigidae	Asio	otus	FMNH 06561	M	39.5	4.1	0.103797	10.7	0.270886	28.8	1.5966	1.02938	0.270886
Strigiformes	Strigidae	Asio	otus	FMNH 493676	F	41.2	4.8	0.116505	11.7	0.283981	29.5	1.6149	1.06819	0.283981
Strigiformes	Strigidae	Asio	otus	FMNH 503697	F	41.1	4.6	0.111922	12.2	0.296837	28.9	1.61384	1.08636	0.296837
Strigiformes	Strigidae	Asio	otus	FMNH 363906	M	40	4.3	0.1075	12	0.3	28	1.60206	1.07918	0.3
Strigiformes	Strigidae	Asio	otus	FMNH 508510	F	43.8	5	0.114155	12.9	0.294521	30.9	1.64147	1.11059	0.294521
Strigiformes	Strigidae	Asio	otus	FMNH 501228	F	42.6	4	0.0938967	12.4	0.29108	30.2	1.62941	1.09342	0.29108
Strigiformes	Strigidae	Asio	otus	FMNH 437434	U	38.4	4.2	0.109375	10.3	0.268229	28.1	1.58433	1.01284	0.268229
Strigiformes	Strigidae	Asio	otus	FMNH 452141	M	38.8	4.6	0.118557	10.2	0.262887	28.6	1.58883	1.0086	0.262887
Strigiformes	Strigidae	Asio	otus	FMNH 437492	F	42	4.8	0.114286	13.6	0.32381	28.4	1.62325	1.13354	0.32381
Strigiformes	Strigidae	Asio	otus	FMNH 443575	F	43.5	4.9	0.112644	12.8	0.294253	30.7	1.63849	1.10721	0.294253

## Sheet: Averaged
Order	Family	Genus	species	tbt_width	tmt_length (RA)	tmt_width	tmt_AR	tubercle_distance (FA)	tubercle_to_troch
Accipitriformes	Accipitridae	Accipiter	striatus	2.9	51.4 ± 3.1	2.6 ± .46	~1:20	7.2	44.2
Accipitriformes	Accipitridae	Astur	cooperii	4.91	66.91 ± 3.47	4.8 ± .65	~1:14	12.66	54.3
Accipitriformes	Accipitridae	Buteo	jamacensis	7.5	82.3 ± 3.2	7.4 ± .75	~1:11	18.1	64.2
Strigiformes	Strigidae	Megascops	asio	5.23	32.12 ± 2.22	3.49 ± .35	~1:10	8.92	68.8
Strigiformes	Strigidae	Asio	otus	3.9	41.1 ± 1.9	4.5 ± .36	~1:9	11.9	29.1
Strigiformes	Strigidae	Bubo	virginianus	7.5	62.6 ± 2.22	9.6 ± .57	~1:7	21.3	41.3
