# Supplementary material for: Biomechanics of raptorial dorsiflexion and tensile material properties of the m. tibialis cranialis tendon in the hindlimbs of hawks and owls
Source: J Exp Biol. 2025 Dec 10;228(23):jeb251052. doi: 10.1242/jeb.251052 (PMC12746076; doi:10.1242/jeb.251052)
Supplement: Table S2. Data for extant and extinct taxon tarsometatarsal comparisons [file jexbio-228-251052-TableS2.xlsx]

## Sheet: Measurements
Order	Family	Genus	species	Catalog	State	Sex	tmt_length_RA	tmt_width	tubercle_distance (FA)	tubercle_to_troch	length_of_tubercle	tub_proximodistal_SA	tmt_Aspect_Ratio	log_tmtL	log_tubedist	tubercle_perc	MA	RxRA_140	Torque_140	RxRA_3600	Torque_3600_kg*m/s	Torque (N*m)	MuscleForce_3600_N*M	MuscleForce (N)
Accipitriformes	Accipitridae	Accipiter	superciliosus	FMNH 330223	extant	M	41	2.7	7.1	33.9	3.6	0.0878049	0.0658537	1.61278	0.851258	0.173171	0.173171	0.0563094	7.9309	1.44796	203.937	8.36144	2000	203.937
Accipitriformes	Accipitridae	Accipiter	striatus	FMNH 385587	extant	M	47.7	2.4	6.8	40.9	2.3	0.048218	0.0503145	1.67852	0.832509	0.142558	0.142558	0.0645498	10.7583	1.68457	247.731	11.8168	2429.1	247.731
Accipitriformes	Accipitridae	Accipiter	virgatus	FMNH 357393	extant	M	47.9	2	6.9	41	3.7	0.0772443	0.0417537	1.68034	0.838849	0.14405	0.14405	0.0657859	9.53418	1.69164	245.165	11.7434	2404.2	245.165
Accipitriformes	Accipitridae	Tachyspiza	francessi	FMNH 35606	extant	F	51.9	2.9	8.1	43.8	2.9	0.0558767	0.0558767	1.71517	0.908485	0.156069	0.156069	0.0712795	8.79993	1.8329	226.284	11.7441	2219.1	226.284
Accipitriformes	Accipitridae	Accipiter	tachiro	FMNH 93421	extant	M	58.8	3.6	9.7	49.1	3.7	0.0629252	0.0612245	1.76938	0.986772	0.164966	0.164966	0.0807559	8.32535	2.07658	214.08	12.5879	2099.4	214.08
Accipitriformes	Accipitridae	Accipiter	nisus	FMNH 338727	extant	M	60.8	3.2	8.9	51.9	4.2	0.0690789	0.0526316	1.7839	0.94939	0.146382	0.146382	0.0835027	9.38233	2.14721	241.26	14.6686	2365.9	241.26
Accipitriformes	Accipitridae	Accipiter	gentilis	FMNH 437424	extant	F	77.3	6.8	16.1	61.2	5.9	0.076326	0.087969	1.88818	1.20683	0.208279	0.208279	0.106164	6.59403	2.72993	169.561	13.107	1662.8	169.561
Accipitriformes	Accipitridae	Astur	cooperii	FMNH 432802	extant	F	68.8	5.1	14.9	53.9	4.7	0.068314	0.0741279	1.83759	1.17319	0.21657	0.21657	0.0944899	6.34161	2.42974	163.07	11.2192	1599.1	163.07
Accipitriformes	Accipitridae	Aquila	rapax	FMNH 345124	extant	F	89.2	9.1	22.6	66.6	6.5	0.07287	0.102018	1.95036	1.35411	0.253363	0.253363	0.122233	5.40852	3.15019	139.389	12.4335	1366.85	203.937
Accipitriformes	Accipitridae	Aquila	chrysaetos	FMNH 338787	extant	F	104.6	12.5	30.3	74.3	10.5	0.100382	0.119503	2.01953	1.48144	0.289675	0.289675	0.143658	4.74118	3.69405	121.916	12.7524	1195.5	247.731
Accipitriformes	Accipitridae	Butastur	rufipennis	FMNH 368792	extant	F	53.4	4.8	10.4	43	3.9	0.0730337	0.0898876	1.72754	1.01703	0.194757	0.194757	0.0733396	7.05188	1.88587	181.334	9.68324	1778.2	181.334
Accipitriformes	Accipitridae	Buteo	swainsoni	FMNH 510753	extant	F	67.8	7.1	16.7	51.1	6.5	0.0958702	0.10472	1.83123	1.22272	0.246313	0.246313	0.0931165	5.57584	2.39442	143.379	9.72108	1405.9	143.379
Accipitriformes	Accipitridae	Buteo	brachyurus	FMNH 360504	extant	F	59.7	5.5	14.6	45.1	3.8	0.0636516	0.0921273	1.77597	1.16435	0.244556	0.244556	0.081992	5.61589	2.10837	144.409	8.62119	1416.1	144.409
Accipitriformes	Accipitridae	Buteo	platypterus	FMNH 434354	extant	F	64.6	5.1	12.6	52	4.1	0.0634675	0.0789474	1.81023	1.10037	0.195046	0.195046	0.0887216	7.0414	2.28141	181.065	11.6968	775.6	181.065
Accipitriformes	Accipitridae	Buteo	lineatus	FMNH 342429	extant	F	78.7	5.6	14	64.7	6.2	0.0787802	0.0711563	1.89597	1.14613	0.177891	0.177891	0.108087	7.72047	2.77937	198.526	15.624	1946.8	198.526
Accipitriformes	Accipitridae	Buteo	buteo	FMNH 338779	extant	U	73.7	6.6	13	60.7	4.6	0.0624152	0.0895522	1.86747	1.11394	0.176391	0.176391	0.10122	7.78612	2.60279	200.215	14.7558	1963.4	200.215
Accipitriformes	Accipitridae	Buteo	lagopus	FMNH 314499	extant	F	67.5	6.2	15.6	51.9	5.4	0.08	0.0918519	1.8293	1.19312	0.231111	0.231111	0.0927045	5.9426	2.38383	152.81	10.3146	1498.5	203.937
Accipitriformes	Accipitridae	Rupornis	megnirostris	FMNH 320368	extant	F	68.1	5.2	11.4	56.7	4.4	0.0646109	0.0763583	1.83315	1.0569	0.167401	0.167401	0.0935285	8.20426	2.40502	210.967	14.3668	2058.9	247.731
Accipitriformes	Accipitridae	Buteo	auguralis	FMNH 106938	extant	U	76.2	7	14.6	61.6	5.4	0.0708661	0.0918635	1.88195	1.16435	0.191601	0.191601	0.104653	7.16802	2.69108	184.32	14.0452	1807.6	184.32
Accipitriformes	Accipitridae	Buteo	regalis	FMNH 317260	extant	F	85	8.5	20.1	64.9	7.2	0.0847059	0.1	1.92942	1.3032	0.236471	0.236471	0.116739	5.80791	3.00186	149.346	12.6944	1405.7	149.346
Accipitriformes	Accipitridae	Buteo	jamaicensis	FMNH 390947	extant	F	86.5	8.1	18	68.5	7.8	0.0901734	0.0936416	1.93702	1.25527	0.208092	0.208092	0.118799	6.59995	3.05483	169.713	14.6802	1664.3	169.713
Accipitriformes	Accipitridae	Buteo	rufofuscus	FMNH 368793	extant	M	91	6.3	16.5	74.5	6.3	0.0692308	0.0692308	1.95904	1.21748	0.181319	0.181319	0.124979	7.57451	3.21376	194.773	17.7244	1910	194.773
Accipitriformes	Accipitridae	Buteogallus	meridionalis	FMNH 398930	extant	M	104.7	5.2	12.5	92.2	6	0.0573066	0.0496657	2.01995	1.09691	0.119389	0.119389	0.143795	11.5036	3.69759	295.807	30.971	2900	295.807
Accipitriformes	Accipitridae	Circus	pygargus	FMNH 368786	extant	F	60.4	3.5	9.6	50.8	4	0.0662252	0.057947	1.78104	0.982271	0.15894	0.15894	0.0829534	8.64098	2.13309	222.197	13.4207	2184.9	222.197
Accipitriformes	Accipitridae	Circus	macrourus	FMNH 368784	extant	M	69.5	4	10.9	58.6	4.4	0.0633094	0.057554	1.84198	1.03743	0.156835	0.156835	0.0954513	8.757	2.45446	225.18	15.65	2208.3	203.937
Accipitriformes	Accipitridae	Circus	cyaneus	FMNH 314936	extant	F	81.6	5	13.2	68.4	5.6	0.0686275	0.0612745	1.91169	1.12057	0.161765	0.161765	0.112069	8.49011	2.88179	218.317	17.8147	2140.9	247.731
Accipitriformes	Accipitridae	Elanoides	forficatus	FMNH 35978	extant	F	32.3	4.9	8.9	23.4	3.1	0.0959752	0.151703	1.5092	0.94939	0.275542	0.275542	0.0443608	4.98436	1.14071	128.169	4.13987	1256.9	128.169
Accipitriformes	Accipitridae	Elanus	caeruleus	FMNH 368777	extant	F	33.1	4.8	8.4	24.7	4.1	0.123867	0.145015	1.51983	0.924279	0.253776	0.253776	0.0454595	5.41185	1.16896	139.162	4.60626	1364.7	139.162
Accipitriformes	Accipitridae	Haliaeetus	vocifer	FMNH 33878	extant	U	76.9	8.2	20.9	56	9	0.117035	0.106632	1.88593	1.32015	0.271782	0.271782	0.105614	5.05332	2.7158	129.943	9.99259	1274.3	129.943
Accipitriformes	Accipitridae	Haliaeetus	leucocephalus	FMNH 338717	extant	U	87.8	12.1	23.9	63.9	12	0.136674	0.137813	1.94349	1.3784	0.27221	0.27221	0.120585	5.04538	3.10074	129.738	11.391	1272.2	129.738
Accipitriformes	Accipitridae	Ictinia	mississippiensis	FMNH 486733	extant	U	32	4	7.9	24.1	2.6	0.08125	0.125	1.50515	0.897627	0.246875	0.246875	0.0439488	5.56314	1.13011	143.052	4.57767	1402.8	143.052
Accipitriformes	Accipitridae	Kaupifalco	monogrammicus	FMNH 313702	extant	U	51	4.5	11.6	39.4	5.1	0.1	0.0882353	1.70757	1.06446	0.227451	0.227451	0.0700434	6.03822	1.80112	155.269	7.9187	1522.6	155.269
Accipitriformes	Accipitridae	Lophaetus	occipitalis	FMNH 313295	extant	U	86.6	6	17	69.6	5.5	0.0635104	0.0692841	1.93752	1.23045	0.196305	0.196305	0.118936	6.99626	3.05837	179.904	15.5797	1764.2	203.937
Accipitriformes	Pandionidae	Pandion	haliaetus	FMNH 437336	extant	F	48.8	8.7	16.8	32	6.9	0.141393	0.178279	1.68842	1.22531	0.344262	0.344262	0.0670219	3.9894	1.72342	102.585	5.00613	1005.9	247.731
Accipitriformes	Accipitridae	Dynatoaetus	gaffee	Mather et al., 2023	extinct	U	136.7	17	26.4	110.3	10.6	0.0775421	0.12436	2.13577	1.4216	0.193124	0.193124	0.187744	7.11151	4.8277	182.867	24.998	1793.3	182.867
Accipitriformes	Accipitridae	Hieraaetus	moorei	Bunce et al., 2005	extinct	U	152.4	20.5	50	102.4	24.9	0.163386	0.134514	2.18298	1.69897	0.328084	0.328084	0.209306	5.23265	5.38216	107.643	16.4048	105.6	107.643
mean							71.5	6.51944	15.1917	56.3083	6.03889	0.0825541	0.090219	1.82735	1.13571	0.209788	0.209788	0.0981638	7.02008	2.52509	178.974	12.6898	1699.15	191.63
sd							26.0453	3.87186	8.21157	19.5962	3.94145	0.0258811	0.032567	0.156389	0.193604	0.0536504	0.0536504	0.0357908	1.75307	0.919817	44.5577	5.14757	529.024	43.8036
Strigiformes	Strigidae	Aegolius	funereus	FMNH 502435	extant	M	21.5	3.9	8.3	13.2	3.9	0.181395	0.181395	1.33244	0.919078	0.386047	0.386047	0.0295281	3.5576	0.759294	91.4812	1.96685	897.1	91.4812
Strigiformes	Strigidae	Aegolius	acadicus	FMNH 472542	extant	M	24.3	2.8	7.7	16.6	4.2	0.17284	0.115226	1.38561	0.886491	0.316872	0.316872	0.0333736	4.33424	0.858179	111.452	2.70828	1092.9	111.452
Strigiformes	Strigidae	Asio	otus	FMNH 437492	extant	F	42.4	4.7	13.7	28.7	4.6	0.108491	0.110849	1.62737	1.13672	0.323113	0.323113	0.0582322	4.25052	1.4974	109.299	4.63428	1071.9	109.299
Strigiformes	Strigidae	Asio	flammeus	FMNH 502530	extant	F	44	4.6	12.1	31.9	6	0.136364	0.104545	1.64345	1.08279	0.275	0.275	0.0604296	4.99418	1.5539	128.422	5.65056	1259.4	128.422
Strigiformes	Strigidae	Athene	cunicularia	FMNH 317301	extant	F	48	2.9	7.4	40.6	3.2	0.0666667	0.0604167	1.68124	0.869232	0.154167	0.154167	0.0659232	8.90854	1.69517	229.077	10.9957	2246.4	229.077
Strigiformes	Strigidae	Bubo	scandiacus	FMNH 498280	extant	M	52	8.3	19.1	32.9	7.3	0.140385	0.159615	1.716	1.28103	0.367308	0.367308	0.0714168	3.7391	1.83643	96.1483	4.99971	942.9	96.1483
Strigiformes	Strigidae	Bubo	virginianus	FMNH 508622	extant	F	66.1	10.2	22.1	44	8.9	0.134644	0.154312	1.8202	1.34439	0.334342	0.334342	0.0907817	4.10777	2.33439	105.628	6.98204	1035.8	105.628
Strigiformes	Strigidae	Bubo	africanus	FMNH 319976	extant	F	68.7	10.6	22.4	46.3	10.9	0.158661	0.154294	1.83696	1.35025	0.326055	0.326055	0.0943526	4.21217	2.42621	108.313	7.4411	1062.2	108.313
Strigiformes	Strigidae	Glaucidium	siju	FMNH 376535	extant	F	20.5	3.5	6.1	14.4	2.1	0.102439	0.170732	1.31175	0.78533	0.297561	0.297561	0.0281547	4.61552	0.723978	118.685	2.43304	1163.9	118.685
Strigiformes	Strigidae	Glaucidium	brasilianum	FMNH 320457	extant	F	20.7	3.5	7.4	13.3	2.2	0.10628	0.169082	1.31597	0.869232	0.357488	0.357488	0.0284294	3.84181	0.731041	98.7894	2.04494	968.7	98.7894
Strigiformes	Strigidae	Glaucidium	jardinii	FMNH 433068	extant	M	21.3	3	8.3	13	1.8	0.084507	0.140845	1.32838	0.919078	0.389671	0.389671	0.0292534	3.52451	0.752231	90.6302	1.93042	888.8	90.6302
Strigiformes	Strigidae	Glaucidium	perlatum	FMNH 319978	extant	M	24.7	2.7	7	17.7	2.5	0.101215	0.109312	1.3927	0.845098	0.283401	0.283401	0.033923	4.84614	0.872305	124.615	3.07799	1222.1	124.615
Strigiformes	Strigidae	Megascops	asio	FMNH 437497	extant	F	32.2	4	8.9	70.7958	4.1	0.127329	0.124224	1.50786	0.94939	0.276398	0.276398	0.0421634	4.73746	1.13718	127.772	4.11427	1253.1	127.772
Strigiformes	Strigidae	Ninox	philippensis	FMNH 350933	extant	M	30.7	3	8.3	22.4	4.2	0.136808	0.0977199	1.48714	0.919078	0.270358	0.270358	0.0421634	5.07993	1.0842	130.627	4.01024	1280.9	130.627
Strigiformes	Strigidae	Ninox	novaeseelandiae	FMNH 495108	extant	U	42.9	4.8	12.5	30.4	6.2	0.144522	0.111888	1.63246	1.09691	0.291375	0.291375	0.0589189	4.71351	1.51506	121.205	5.19967	1188.6	121.205
Strigiformes	Strigidae	Otus	scops	FMNH 492198	extant	M	26	2.3	6.2	19.8	2.9	0.111538	0.0884615	1.41497	0.792392	0.238462	0.238462	0.0357084	5.75942	0.918216	148.099	3.85058	1452.3	148.099
Strigiformes	Strigidae	Otus	rutilus	FMNH 393150	extant	U	26.8	3	8.3	18.5	3.6	0.134328	0.11194	1.42813	0.919078	0.309701	0.309701	0.0368071	4.48867	0.946469	114.032	3.05607	1118.3	114.032
Strigiformes	Strigidae	Megascops	choliba	FMNH 334965	extant	F	32	3.5	7.7	24.3	3.5	0.109375	0.109375	1.50515	0.886491	0.240625	0.240625	0.0439488	5.70764	1.13011	146.768	4.69657	1439.2	146.768
Strigiformes	Strigidae	Megascops	kennicottii	FMNH 337212	extant	U	33.4	3.1	7.9	25.5	4.6	0.137725	0.0928144	1.52375	0.897627	0.236527	0.236527	0.0458716	5.80653	1.17955	149.311	4.98698	1464.2	149.311
Strigiformes	Strigidae	Megascops	cooperi	FMNH 337233	extant	U	34.5	3.5	9.3	25.2	4	0.115942	0.101449	1.53782	0.968483	0.269565	0.269565	0.0473823	5.09487	1.2184	131.011	4.51988	1284.7	131.011
Strigiformes	Strigidae	Megascops	ingens	FMNH 320451	extant	M	35.7	3.4	8.1	27.6	4.4	0.123249	0.0952381	1.55267	0.908485	0.226891	0.226891	0.0490304	6.05313	1.26078	155.652	5.55678	1526.4	155.652
Strigiformes	Strigidae	Pulastrix	perspicillata	FMNH 106689	extant	U	52.8	8	15	37.8	7.9	0.149621	0.151515	1.72263	1.17609	0.284091	0.284091	0.0725155	4.83437	1.86468	124.312	6.56369	1219.1	124.312
Strigiformes	Strigidae	Strix	rufipes	FMNH 495304	extant	U	49	5.7	12.5	36.5	6.1	0.12449	0.116327	1.6902	1.09691	0.255102	0.255102	0.0672966	5.38373	1.73048	138.439	6.7835	1357.1	138.439
Strigiformes	Strigidae	Strix	occidentalis	FMNH 337261	extant	F	53.4	5.6	15	38.4	6.1	0.114232	0.104869	1.72754	1.17609	0.280899	0.280899	0.0733396	4.8893	1.88587	125.725	6.71371	1232.9	125.725
Strigiformes	Strigidae	Strix	varia	FMNH 342803	extant	F	58.8	6.8	16	42.8	7.3	0.12415	0.115646	1.76938	1.20412	0.272109	0.272109	0.0807559	5.04724	2.07658	129.786	7.63143	1272.8	129.786
Strigiformes	Strigidae	Strix	aluco	FMNH 106823	extant	U	48	5.8	12.6	35.4	6.2	0.129167	0.120833	1.68124	1.10037	0.2625	0.2625	0.0659232	5.232	1.69517	134.537	6.45778	1319.4	134.537
Strigiformes	Strigidae	Strix	nebulosa	FMNH 430436	extant	F	59.3	8.4	19.1	40.2	7.8	0.131535	0.141653	1.77305	1.28103	0.322091	0.322091	0.0814426	4.26401	2.09424	109.646	6.50201	1075.2	109.646
Strigiformes	Strigidae	Surnia	ulula	FMNH 503693	extant	M	24.8	6.3	10.2	14.6	3.5	0.141129	0.254032	1.39445	1.0086	0.41129	0.41129	0.0340603	3.33925	0.875837	85.8664	2.12949	84.1	85.8664
Strigiformes	Tytonidae	Tyto	alba	FMNH 396910	extant	M	76.1	5.1	15.1	61	6.2	0.0814717	0.0670171	1.88138	1.17898	0.198423	0.198423	0.104516	6.92157	2.68755	177.983	13.5445	1745.4	177.983
Strigiformes	Strigidae	Mosurnia	diurna	Li et al., 2022	extinct	U	30.5	6.4	10.9	19.6	5.7	0.186885	0.209836	1.4843	1.03743	0.357377	0.357377	0.0418887	3.843	1.07714	98.82	3.01401	969.1	98.82
Strigiformes	Strigidae	Minerva	leptosteus	Mayr et al., 2020	extinct	U	42.4	8.2	11.1	31.3	8.8	0.207547	0.193396	1.62737	1.04532	0.261792	0.261792	0.0576828	5.19665	1.4974	134.901	5.71979	1322.9	134.901
mean							40.1129	5.08387	11.4935	30.1515	5.18387	0.129836	0.130286	1.57205	1.03005	0.292794	0.292794	0.0550069	4.88143	1.41663	125.711	5.15858	1208.32	125.711
sd							15.4773	2.30768	4.5902	13.9405	2.23832	0.0305195	0.0421275	0.168166	0.16193	0.0573001	0.0573001	0.0212923	1.10303	0.546596	28.3887	2.55027	340.249	27.927
