# Supplementary material for: Biomechanics of raptorial dorsiflexion and tensile material properties of the m. tibialis cranialis tendon in the hindlimbs of hawks and owls
Source: J Exp Biol. 2025 Dec 10;228(23):jeb251052. doi: 10.1242/jeb.251052 (PMC12746076; doi:10.1242/jeb.251052)
Supplement: Table S3. Results of phylogenetically informed tests of extended sample [file jexbio-228-251052-TableS3.xlsx]

## Sheet: Sheet1
	df	ss	fstat	zstat	p
Anova_Mechanical Advantage	1	1e-05	0.14	-0.58	0.714
Anova_Torque	1	0.055	0.0991	-0.64	0.735
Anova_Muscle Force	1	63.99	1.29	0.64	0.278
Anova_tmtAR	1	3e-06	0.109	-0.66	0.733
	df	wilks	z	p
Manova_anatomical	1	0.969	-1.69	0.956
Manova_functional	1	0.971	-0.374	0.65
