# Supplementary material for: Biomechanics of raptorial dorsiflexion and tensile material properties of the m. tibialis cranialis tendon in the hindlimbs of hawks and owls
Source: J Exp Biol. 2025 Dec 10;228(23):jeb251052. doi: 10.1242/jeb.251052 (PMC12746076; doi:10.1242/jeb.251052)
Supplement: Table S4. Hysteresis loop and moduli data. — For each species tested, and for each leg at 10% increment of extension, we assessed the central 3 hysteresis loops (of five total cycles). Of these three cycles, we calculated the slope of the rising (loading) at three evenly-spaced sections, dubbed as the starting, middle, and end slopes. Units for the moduli of these three rising curve sections are in MPa. Additionally, total area within each hysteresis loop and the difference in area under each curve (rising and settling), per cycle were calculated to demonstrate energy loss. Resulting moduli are the result of the averaged 6 end slopes (3 end slopes per leg tested). [file jexbio-228-251052-TableS4.xlsx]

## Sheet: Right Leg
Accipiter striatus	Cycle 1	Cycle 2	Cycle 3
Rising Line Start Slope	30.5	27.9	28.8
Rising Line Middle Slope	33.5	31.3	31.4	Average
Rising Line End Slope	41.6	41.2	36.4	39.7333
Hysteresis Loop Area (Joules)	0.05	0.04	0.04
Rising:Lowering Difference	0.7	0.71	0.72
Astur cooperii	Cycle 1	Cycle 2	Cycle 3
Rising Line Start Slope	49.1	34.7	39.3
Rising Line Middle Slope	41.8	37.9	38.4	Average
Rising Line End Slope	41.1	48.4	46.6	45.3667
Hysteresis Loop Area (Joules)	0.06	0.05	0.05
Rising:Lowering Difference	0.73	0.75	0.75
Buteo jamaicensis	Cycle 1	Cycle 2	Cycle 3
Rising Line Start Slope	8.3	7.2	5.3
Rising Line Middle Slope	19.4	24.5	13.4	Average
Rising Line End Slope	19	15.2	18.8	17.6667
Hysteresis Loop Area (Joules)	0.02	0.02	0.01
Rising:Lowering Difference	0.69	0.72	0.73
Megascops asio	Cycle 1	Cycle 2	Cycle 3
Rising Line Start Slope	95	90.8	82.7
Rising Line Middle Slope	117.5	98.2	103.8	Average
Rising Line End Slope	114.9	128.7	117.4	120.333
Hysteresis Loop Area (Joules)	0.09	0.07	0.06
Rising:Lowering Difference	0.84	0.86	0.86
Asio otus	Cycle 1	Cycle 2	Cycle 3
Rising Line Start Slope	27.3	19.7	16.2
Rising Line Middle Slope	40.3	34.3	31.6	Average
Rising Line End Slope	42.2	47.7	49.8	46.5667
Hysteresis Loop Area (Joules)	0.06	0.04	0.03
Rising:Lowering Difference	0.61	0.66	0.69
Bubo virginianus	Cycle 1	Cycle 2	Cycle 3
Rising Line Start Slope	15.5	11.6	11.1
Rising Line Middle Slope	16.4	16	16.7	Average
Rising Line End Slope	17.4	22.9	17.3	19.2
Hysteresis Loop Area (Joules)	0.02	0.02	0.02
Rising:Lowering Difference	0.72	0.74	0.74

## Sheet: Left Leg
Accipiter striatus	Cycle 1	Cycle 2	Cycle 3
Rising Line Start Slope	25.3	22.5	22.3
Rising Line Middle Slope	25.3	21.5	24.9	Average
Rising Line End Slope	30.4	30.5	27.7	29.5333
Hysteresis Loop Area (Joules)	0.02	0.02	0.02
Rising:Lowering Difference	0.7	0.72	0.73
Astur cooperii	Cycle 1	Cycle 2	Cycle 3
Rising Line Start Slope	33.4	29.7	33.6
Rising Line Middle Slope	41.9	50.7	37.9	Average
Rising Line End Slope	45.3	45.7	48.9	46.6333
Hysteresis Loop Area (Joules)	0.06	0.05	0.05
Rising:Lowering Difference	0.7	0.72	0.072
Buteo jamaicensis	Cycle 1	Cycle 2	Cycle 3
Rising Line Start Slope	14.1	12.5	11.8
Rising Line Middle Slope	18.2	17.2	16.8	Average
Rising Line End Slope	23	15.7	19.9	19.5333
Hysteresis Loop Area (Joules)	0.03	0.03	0.02
Rising:Lowering Difference	0.67	0.7	0.72
Megascops asio	Cycle 1	Cycle 2	Cycle 3
Rising Line Start Slope	84.7	70	64.4
Rising Line Middle Slope	109.3	106.2	105.1	Average
Rising Line End Slope	139.8	133.8	133.6	135.733
Hysteresis Loop Area (Joules)	0.12	0.1	0.09
Rising:Lowering Difference	0.7	0.8	0.8
Asio otus	Cycle 1	Cycle 2	Cycle 3
Rising Line Start Slope	18.7	18.4	18.5
Rising Line Middle Slope	49.4	43.8	50.9	Average
Rising Line End Slope	55.6	58.9	65.3	59.9333
Hysteresis Loop Area (Joules)	0.06	0.04	0.04
Rising:Lowering Difference	0.7	0.7	0.71
Bubo virginianus	Cycle 1	Cycle 2	Cycle 3
Rising Line Start Slope	7.1	4.9	3.7
Rising Line Middle Slope	17.9	16.4	13.9	Average
Rising Line End Slope	14.2	14.7	16.7	15.2
Hysteresis Loop Area (Joules)	0.02	0.07	0.01
Rising:Lowering Difference	0.6	0.64	0.68

## Sheet:  Averageded values
Modulus
Accipiter striatus							Avg.	SD
	30.4	30.5	27.7	41.6	41.2	36.4	34.6333	5.44447
Astur cooperii
	45.3	45.7	48.9	41.1	48.4	46.6	46	2.55343
Buteo jamaicensis
	23	15.7	19.9	19	15.2	18.8	18.6	2.62107
Megascops asio
	139.8	133.8	133.6	114.9	128.7	117.4	128.033	9.0249
Asio otus
	55.6	58.9	65.3	42.2	47.7	49.8	53.25	7.60981
Bubo virginianus
	14.2	14.7	16.7	17.4	22.9	17.3	17.2	2.82961
Resilence
Accipiter striatus							Avg.	SD
	0.7	0.71	0.72	0.7	0.72	0.73	0.713333	0.0110554
Astur cooperii
	0.7	0.72	0.072	0.73	0.75	0.75	0.620333	0.245833
Buteo jamaicensis
	0.69	0.72	0.73	0.67	0.7	0.72	0.705	0.0206155
Megascops asio
	0.7	0.8	0.8	0.84	0.86	0.86	0.81	0.0550757
Asio otus
	0.61	0.66	0.69	0.7	0.7	0.71	0.678333	0.0343592
Bubo virginianus
	0.6	0.64	0.68	0.72	0.74	0.74	0.686667	0.0524934
