# Supplementary material for: Biomechanics of raptorial dorsiflexion and tensile material properties of the m. tibialis cranialis tendon in the hindlimbs of hawks and owls
Source: J Exp Biol. 2025 Dec 10;228(23):jeb251052. doi: 10.1242/jeb.251052 (PMC12746076; doi:10.1242/jeb.251052)
Supplement: Table S5. Results of m. tibialis cranialis tendon mechanical testing of six species [file jexbio-228-251052-TableS5.xlsx]

## Sheet: Left Leg
Genus	species	Resting Length (mm)	2% Extension	4% Extension	6% Extension	8% Extension	10% Extension
Accipiter	striatus	13.12	0.26	0.52	0.79	1.05	1.31
Astur	cooperii	14.88	0.3	0.6	0.9	1.2	1.5
Buteo	jamaicensis	19	0.38	0.76	1.14	1.52	1.9
Megascops	asio	13.25	0.26	0.53	0.8	1.06	1.33
Asio	otus	17.79	0.36	0.71	1.07	1.42	1.8
Bubo	virginianus	20.25	0.4	0.81	1.2	1.62	2.03
Extension (N)		2% Max Load	4% Max Load	6% Max Load	8% Max Load	10% Max Load
Accipiter	striatus	0.9	2.7	7.2	6.8	8.6
Astur	cooperii	3.9	9.6	12.8	15.5	21.9
Buteo	jamaicensis	4.4	8.5	12	15.2	30.1
Megascops	asio	2.3	4.8	7.3	21.7	24.7
Asio	otus	4.6	8	11.1	20.2	28.4
Bubo	virginianus	2.1	4.1	11.6	16.3	24.1
Stress (σ) MPa		2% Extension	4% Extension	6% Extension	8% Extension	10% Extension	Cross-Sectional Area (m2)
Accipiter	striatus	0.23	0.701	1.87	1.76	2.23	3.85e-06
Astur	cooperii	0.772	1.9	2.534	3.069	4.336	5.05e-06
Buteo	jamaicensis	0.25	0.484	0.683	0.865	1.714	1.756e-05
Megascops	asio	0.966	2.016	3.067	9.11	10.4	2.38e-06
Asio	otus	0.699	1.215	1.686	3.069	4.316	6.58e-06
Bubo	virginianus	0.108	0.211	0.599	0.842	1.245	1.935e-05
Strain (ε)		2% Extension	4% Extension	6% Extension	8% Extension	10% Extension
Accipiter	striatus	0.0198171	0.0396341	0.0602134	0.0800305	0.0998476
Astur	cooperii	0.0201613	0.0403226	0.0604839	0.0806452	0.100806
Buteo	jamaicensis	0.02	0.04	0.06	0.08	0.1
Megascops	asio	0.0196226	0.04	0.0603774	0.08	0.100377
Asio	otus	0.0202361	0.0399101	0.0601461	0.0798201	0.10118
Bubo	virginianus	0.0197531	0.04	0.0592593	0.08	0.100247
Modulus (Ε) MPa		2% Extension	4% Extension	6% Extension	8% Extension	10% Extension
Accipiter	striatus	11.6062	17.6868	31.0562	21.9916	22.334
Astur	cooperii	38.2912	47.12	41.8955	38.0556	43.0131
Buteo	jamaicensis	12.5	12.1	11.3833	10.8125	17.14
Megascops	asio	49.2288	50.4	50.7972	113.875	103.609
Asio	otus	34.5423	30.4435	28.0317	38.449	42.6565
Bubo	virginianus	5.4675	5.275	10.1081	10.525	12.4193

## Sheet: Right Leg
Genus	species	Resting Length (mm)	2% Extension	4% Extension	6% Extension	8% Extension	10% Extension									10% Extension
Accipiter	striatus	12.75	0.26	0.51	0.77	1.02	1.28
Astur	cooperii	14.3	0.29	0.57	0.86	1.14	1.43
Buteo	jamaicensis	22	0.44	0.88	1.32	1.76	2.2									2.2
Megascops	asio	11.24	0.22	0.45	0.67	0.9	1.12
Asio	otus	18.1	0.36	0.72	1.08	1.45	1.81
Bubo	virginianus	19.06	0.38	0.76	1.14	1.52	1.9
Extension (N)		2% Max Load	4% Max Load	6% Max Load	8% Max Load	10% Max Load
Accipiter	striatus	1.3	2.4	5.8	6.5	12.4
Astur	cooperii	2.7	4.5	6.6	15.6	21.5
Buteo	jamaicensis	2.2	6.4	7.9	9.9	25.8
Megascops	asio	3.2	6.7	8.9	21.9	26.4
Asio	otus	3	7.8	10.9	17.3	21.2
Bubo	virginianus	2.8	8.4	12.5	16.2	31
Stress (σ) Mpa		2% Extension	4% Extension	6% Extension	8% Extension	10% Extension	Cross-Sectional Area (m2)
Accipiter	striatus	0.337	0.623	1.506	1.688	3.22	3.85e-06
Astur	cooperii	0.534	0.891	1.306	3.089	4.257	5.05e-06
Buteo	jamaicensis	0.125	0.364	0.449	0.563	1.469	1.756e-05
Megascops	asio	1.344	2.815	3.739	9.201	11.092	2.38e-06
Asio	otus	0.455	1.1285	1.656	2.629	3.221	6.58e-06
Bubo	virginianus	0.144	0.434	0.645	0.837	1.602	1.935e-05
Strain (ε)		2% Extension	4% Extension	6% Extension	8% Extension	10% Extension
Accipiter	striatus	0.02	0.04	0.06	0.08	0.1
Astur	cooperii	0.02	0.02	0.06	0.08	0.1
Buteo	jamaicensis	0.02	0.04	0.06	0.08	0.1
Megascops	asio	0.02	0.04	0.0596085	0.08	0.1
Asio	otus	0.02	0.04	0.0596085	0.08	0.1
Bubo	virginianus	0.02	0.04	0.06	0.08	0.1
Modulus (Ε) MPa		2% Extension	4% Extension	6% Extension	8% Extension	10% Extension
Accipiter	striatus	16.85	15.575	25.1	21.1	32.2
Astur	cooperii	26.7	44.55	21.7667	38.6125	42.57
Buteo	jamaicensis	6.25	9.1	7.48333	7.0375	14.69
Megascops	asio	67.2	70.375	62.7259	115.013	110.92
Asio	otus	22.75	28.2125	27.7813	32.8625	32.21
Bubo	virginianus	7.2	10.85	10.75	10.4625	16.02

## Sheet: Cross-sectional width
Taxon	tct tubercle proxdist	tct_medolat	tct_area	tct_area(m^2)	Catalog #
Accipiter striatus	3.6	1.07	3.852	3.85e-06	FMNH 351039
Astur cooperii	5	1.01	5.05	5.05e-06	FMNH 431312
Buteo jamaicensis	8.78	2	17.56	1.756e-05	FMNH 521302
Megascops asio	2.53	0.94	2.3782	2.38e-06	FMNH 431306
Asio otus	5.18	1.27	6.5786	6.58e-06	FMNH 437492
Bubo virginianus	8.27	2.34	19.3518	1.935e-05	FMNH 436395
