# Supplementary material for: Biomechanics of raptorial dorsiflexion and tensile material properties of the m. tibialis cranialis tendon in the hindlimbs of hawks and owls
Source: J Exp Biol. 2025 Dec 10;228(23):jeb251052. doi: 10.1242/jeb.251052 (PMC12746076; doi:10.1242/jeb.251052)
Supplement: Table S6. The top three maximum load values per foot (left or right), per increment (2% - 10%) for each species. [file jexbio-228-251052-TableS6.xlsx]

## Sheet: Left Leg
Family	Genus	species	Increment	Load (Newtons)	Travel (mm)	Time
Accipitridae	Accipiter	striatus	0.02	0.94	0.22	2.5
Accipitridae	Accipiter	striatus	0.02	0.92	0.24	4.75
Accipitridae	Accipiter	striatus	0.02	0.9	0.22	6.75
Accipitridae	Accipiter	striatus	0.04	2.81	0.48	2.95
Accipitridae	Accipiter	striatus	0.04	2.67	0.48	5.45
Accipitridae	Accipiter	striatus	0.04	2.61	0.48	7.8
Accipitridae	Accipiter	striatus	0.06	7.48	0.76	3.85
Accipitridae	Accipiter	striatus	0.06	7.18	0.76	6.95
Accipitridae	Accipiter	striatus	0.06	6.96	0.76	10.05
Accipitridae	Accipiter	striatus	0.08	7.18	1	4.85
Accipitridae	Accipiter	striatus	0.08	6.82	1	8.8
Accipitridae	Accipiter	striatus	0.08	6.54	1	12.65
Accipitridae	Accipiter	striatus	0.1	8.88	1	4.897
Accipitridae	Accipiter	striatus	0.1	8.48	1	8.847
Accipitridae	Accipiter	striatus	0.1	8.3	1	12.797
Accipitridae	Astur	cooperi	0.02	4.13	0.24	2.145
Accipitridae	Astur	cooperi	0.02	3.89	0.24	3.995
Accipitridae	Astur	cooperi	0.02	3.81	0.24	5.895
Accipitridae	Astur	cooperi	0.04	10.18	0.54	3.35
Accipitridae	Astur	cooperi	0.04	9.5	0.54	6.1
Accipitridae	Astur	cooperi	0.04	9.08	0.54	8.9
Accipitridae	Astur	cooperi	0.06	13.37	0.86	4.247
Accipitridae	Astur	cooperi	0.06	12.75	0.86	7.497
Accipitridae	Astur	cooperi	0.06	12.29	0.86	10.847
Accipitridae	Astur	cooperi	0.08	16.23	1.16	5.494
Accipitridae	Astur	cooperi	0.08	15.37	1.16	9.894
Accipitridae	Astur	cooperi	0.08	14.79	1.16	14.194
Accipitridae	Astur	cooperi	0.1	22.84	1.46	6.55
Accipitridae	Astur	cooperi	0.1	21.74	1.46	11.2
Accipitridae	Astur	cooperi	0.1	21.14	1.46	15.95
Accipitridae	Buteo	jamaicensis	0.02	4.63	0.32	2.36
Accipitridae	Buteo	jamaicensis	0.02	4.43	0.32	4.42
Accipitridae	Buteo	jamaicensis	0.02	4.25	0.32	6.52
Accipitridae	Buteo	jamaicensis	0.04	8.97	0.7	3.72
Accipitridae	Buteo	jamaicensis	0.04	8.47	0.7	6.6
Accipitridae	Buteo	jamaicensis	0.04	8.13	0.7	9.48
Accipitridae	Buteo	jamaicensis	0.06	12.59	1.08	5.079
Accipitridae	Buteo	jamaicensis	0.06	11.99	1.08	8.839
Accipitridae	Buteo	jamaicensis	0.06	11.47	1.08	12.579
Accipitridae	Buteo	jamaicensis	0.08	15.91	1.46	6.42
Accipitridae	Buteo	jamaicensis	0.08	15.17	1.46	11.18
Accipitridae	Buteo	jamaicensis	0.08	14.65	1.46	15.92
Accipitridae	Buteo	jamaicensis	0.1	31.72	1.8	7.899
Accipitridae	Buteo	jamaicensis	0.1	29.92	1.84	13.599
Accipitridae	Buteo	jamaicensis	0.1	28.74	1.84	19.199
Strigidae	Megascops	asio	0.02	2.39	0.24	2.748
Strigidae	Megascops	asio	0.02	2.33	0.24	4.898
Strigidae	Megascops	asio	0.02	2.27	0.24	6.848
Strigidae	Megascops	asio	0.04	5.06	0.5	3
Strigidae	Megascops	asio	0.04	4.78	0.5	5.7
Strigidae	Megascops	asio	0.04	4.68	0.52	9.05
Strigidae	Megascops	asio	0.06	7.59	0.76	4.042
Strigidae	Megascops	asio	0.06	7.29	0.76	7.092
Strigidae	Megascops	asio	0.06	7.09	0.76	10.042
Strigidae	Megascops	asio	0.08	22.96	1	4.85
Strigidae	Megascops	asio	0.08	21.52	1	8.8
Strigidae	Megascops	asio	0.08	20.76	1	12.55
Strigidae	Megascops	asio	0.1	25.72	1.28	5.85
Strigidae	Megascops	asio	0.1	24.52	1.28	10.4
Strigidae	Megascops	asio	0.1	23.84	1.28	15.05
Strigidae	Asio	otus	0.02	4.78	0.32	1.95
Strigidae	Asio	otus	0.02	4.54	0.32	4.1
Strigidae	Asio	otus	0.02	4.34	0.32	6.1
Strigidae	Asio	otus	0.04	8.41	0.68	2.65
Strigidae	Asio	otus	0.04	8.05	0.68	5.85
Strigidae	Asio	otus	0.04	7.63	0.68	9.05
Strigidae	Asio	otus	0.06	11.74	1.04	4.55
Strigidae	Asio	otus	0.06	11	1.04	8.35
Strigidae	Asio	otus	0.06	10.68	1.04	12
Strigidae	Asio	otus	0.08	21.11	1.36	5.7
Strigidae	Asio	otus	0.08	19.97	1.36	10.3
Strigidae	Asio	otus	0.08	19.63	1.36	14.75
Strigidae	Asio	otus	0.1	30.25	1.74	7.277
Strigidae	Asio	otus	0.1	28.17	1.74	12.677
Strigidae	Asio	otus	0.1	26.89	1.74	18.177
Strigidae	Bubo	virginianus	0.02	2.24	0.34	2.205
Strigidae	Bubo	virginianus	0.02	2.08	0.34	4.555
Strigidae	Bubo	virginianus	0.02	1.96	0.34	6.855
Strigidae	Bubo	virginianus	0.04	4.42	0.78	3.45
Strigidae	Bubo	virginianus	0.04	4.02	0.78	6.8
Strigidae	Bubo	virginianus	0.04	3.88	0.78	10.1
Strigidae	Bubo	virginianus	0.06	12.32	1.16	4.85
Strigidae	Bubo	virginianus	0.06	11.48	1.16	9.15
Strigidae	Bubo	virginianus	0.06	11.12	1.16	13.45
Strigidae	Bubo	virginianus	0.08	17.15	1.56	6.617
Strigidae	Bubo	virginianus	0.08	16.21	1.56	11.917
Strigidae	Bubo	virginianus	0.08	15.49	1.56	17.317
Strigidae	Bubo	virginianus	0.1	25.7	2	8.215
Strigidae	Bubo	virginianus	0.1	23.76	2	14.565
Strigidae	Bubo	virginianus	0.1	22.88	2	20.765

## Sheet: Right Leg
Family	Genus	species	Increment	Load (Newtons)	Travel (mm)	Time
Accipitridae	Accipiter	striatus	0.02	1.35	0.22	2.15
Accipitridae	Accipiter	striatus	0.02	1.33	0.22	4.2
Accipitridae	Accipiter	striatus	0.02	1.33	0.22	6.4
Accipitridae	Accipiter	striatus	0.04	2.58	0.48	3.043
Accipitridae	Accipiter	striatus	0.04	2.38	0.48	5.593
Accipitridae	Accipiter	striatus	0.04	2.34	0.48	7.843
Accipitridae	Accipiter	striatus	0.06	6.12	0.72	4.05
Accipitridae	Accipiter	striatus	0.06	5.74	0.72	7.3
Accipitridae	Accipiter	striatus	0.06	5.44	0.72	10.55
Accipitridae	Accipiter	striatus	0.08	6.84	0.98	5.15
Accipitridae	Accipiter	striatus	0.08	6.5	0.98	8.85
Accipitridae	Accipiter	striatus	0.08	6.3	0.98	12.55
Accipitridae	Accipiter	striatus	0.1	12.67	1.24	5.95
Accipitridae	Accipiter	striatus	0.1	12.49	1.24	9.75
Accipitridae	Accipiter	striatus	0.1	11.93	1.24	14
Accipitridae	Astur	cooperi	0.02	2.88	0.24	2.119
Accipitridae	Astur	cooperi	0.02	2.66	0.24	4.14
Accipitridae	Astur	cooperi	0.02	2.56	0.24	5.699
Accipitridae	Astur	cooperi	0.04	4.71	0.52	3.1
Accipitridae	Astur	cooperi	0.04	4.47	0.52	5.6
Accipitridae	Astur	cooperi	0.04	4.31	0.52	8.05
Accipitridae	Astur	cooperi	0.06	6.97	0.8	4.1
Accipitridae	Astur	cooperi	0.06	6.57	0.8	7.25
Accipitridae	Astur	cooperi	0.06	6.35	0.8	10.5
Accipitridae	Astur	cooperi	0.08	16.5	1.08	5.099
Accipitridae	Astur	cooperi	0.08	15.52	1.08	8.999
Accipitridae	Astur	cooperi	0.08	14.8	1.08	12.699
Accipitridae	Astur	cooperi	0.1	22.73	1.38	6.15
Accipitridae	Astur	cooperi	0.1	21.27	1.38	11
Accipitridae	Astur	cooperi	0.1	20.43	1.38	15.85
Accipitridae	Buteo	jamaicensis	0.02	2.28	0.42	3.38
Accipitridae	Buteo	jamaicensis	0.02	2.22	0.4	5.24
Accipitridae	Buteo	jamaicensis	0.02	2.08	0.42	8.38
Accipitridae	Buteo	jamaicensis	0.04	6.82	0.82	4.239
Accipitridae	Buteo	jamaicensis	0.04	6.28	0.82	7.839
Accipitridae	Buteo	jamaicensis	0.04	6	0.82	11.399
Accipitridae	Buteo	jamaicensis	0.06	8.39	1.26	5.62
Accipitridae	Buteo	jamaicensis	0.06	7.83	1.26	10.12
Accipitridae	Buteo	jamaicensis	0.06	7.51	1.26	14.68
Accipitridae	Buteo	jamaicensis	0.08	10.58	1.72	7.36
Accipitridae	Buteo	jamaicensis	0.08	9.86	1.72	13.06
Accipitridae	Buteo	jamaicensis	0.08	9.4	1.72	18.72
Accipitridae	Buteo	jamaicensis	0.1	27.82	2.14	8.958
Accipitridae	Buteo	jamaicensis	0.1	25.72	2.14	15.558
Accipitridae	Buteo	jamaicensis	0.1	23.98	2.14	22.258
Strigidae	Megascops	asio	0.02	3.27	0.2	2.55
Strigidae	Megascops	asio	0.02	3.13	0.2	4.5
Strigidae	Megascops	asio	0.02	3.05	0.16	6.65
Strigidae	Megascops	asio	0.04	6.91	0.42	2.65
Strigidae	Megascops	asio	0.04	6.67	0.42	4.85
Strigidae	Megascops	asio	0.04	6.45	0.42	7.1
Strigidae	Megascops	asio	0.06	9.36	0.62	3.45
Strigidae	Megascops	asio	0.06	8.76	0.62	6.5
Strigidae	Megascops	asio	0.06	8.56	0.62	9.5
Strigidae	Megascops	asio	0.08	22.84	0.86	4.2
Strigidae	Megascops	asio	0.08	21.78	0.86	7.45
Strigidae	Megascops	asio	0.08	21.1	0.86	10.65
Strigidae	Megascops	asio	0.1	27.18	1.08	5.05
Strigidae	Megascops	asio	0.1	26.38	1.08	8.9
Strigidae	Megascops	asio	0.1	25.66	1.08	12.75
Strigidae	Asio	otus	0.02	3.13	0.34	2.583
Strigidae	Asio	otus	0.02	2.99	0.34	4.533
Strigidae	Asio	otus	0.02	2.87	0.34	6.533
Strigidae	Asio	otus	0.04	8.34	0.68	3.2
Strigidae	Asio	otus	0.04	7.82	0.68	6.25
Strigidae	Asio	otus	0.04	7.36	0.68	9.45
Strigidae	Asio	otus	0.06	11.43	1.04	3.9
Strigidae	Asio	otus	0.06	10.89	1.04	7.65
Strigidae	Asio	otus	0.06	10.45	1.04	11.35
Strigidae	Asio	otus	0.08	18.03	1.42	5.85
Strigidae	Asio	otus	0.08	17.21	1.42	10.5
Strigidae	Asio	otus	0.08	16.57	1.42	15.25
Strigidae	Asio	otus	0.1	22.95	1.76	7.433
Strigidae	Asio	otus	0.1	20.91	1.76	13.183
Strigidae	Asio	otus	0.1	19.65	1.76	18.883
Strigidae	Bubo	virginianus	0.02	2.89	0.32	2.25
Strigidae	Bubo	virginianus	0.02	2.81	0.32	4.3
Strigidae	Bubo	virginianus	0.02	2.77	0.32	6.2
Strigidae	Bubo	virginianus	0.04	8.9	0.7	3.25
Strigidae	Bubo	virginianus	0.04	8.36	0.7	6.25
Strigidae	Bubo	virginianus	0.04	8.06	0.7	9.25
Strigidae	Bubo	virginianus	0.06	13.07	1.08	3.95
Strigidae	Bubo	virginianus	0.06	12.45	1.08	7.75
Strigidae	Bubo	virginianus	0.06	12.05	1.08	11.6
Strigidae	Bubo	virginianus	0.08	16.78	1.46	6.258
Strigidae	Bubo	virginianus	0.08	16.12	1.46	11.008
Strigidae	Bubo	virginianus	0.08	15.62	1.46	15.758
Strigidae	Bubo	virginianus	0.1	32.5	1.84	6.75
Strigidae	Bubo	virginianus	0.1	30.84	1.84	12.2
Strigidae	Bubo	virginianus	0.1	29.72	1.84	17.8
